# Supplementary material for: A Screening Study Identified Decitabine as an Inhibitor of Equid Herpesvirus 4 That Enhances the Innate Antiviral Response
Source: Viruses. 2024 May 8;16(5):746. doi: 10.3390/v16050746 (PMC11125953; doi:10.3390/v16050746)
Supplement: Supplementary file 1 [file viruses-16-00746-s001.zip]

Archive with 1 entries (1 files):
- viruses-2961355-supplementary.pdf
